# Supplementary material for: Comparison of confidence interval methods for an intra-class correlation coefficient (ICC)
Source: BMC Med Res Methodol. 2014 Nov 22;14:121. doi: 10.1186/1471-2288-14-121 (PMC4258044; doi:10.1186/1471-2288-14-121)
Supplement: Supplementary file 2 — Additional file 2:Supplement presents the mean and standard deviation of the point estimates of the ICCb for different models and designs presented in the main paper.(XLS 22 KB) [file 12874_2014_1133_MOESM2_ESM.xls]

## Sheet: Sheet1
design	ICChatMean	ICChatSD	Model
99.3	0.739319	0.170243	Normal
90.3	0.721495	0.13592	Normal
80.3	0.704336	0.0919816	Normal
71.3	0.69318	0.0619381	Normal
99.6	0.719298	0.121238	Normal
90.6	0.710417	0.0946917	Normal
80.6	0.700567	0.062594	Normal
71.6	0.696937	0.0363999	Normal
99.3	0.733489	0.156021	Uniform
90.3	0.716975	0.117959	Uniform
80.3	0.705087	0.0767614	Uniform
71.3	0.696848	0.0482703	Uniform
99.6	0.711444	0.0947826	Uniform
90.6	0.70646	0.0729746	Uniform
80.6	0.701169	0.0455524	Uniform
71.6	0.698671	0.0257143	Uniform
99.3	0.7656	0.208161	Gamma1
90.3	0.736157	0.165107	Gamma1
80.3	0.697092	0.131406	Gamma1
71.3	0.680007	0.103309	Gamma1
99.6	0.741293	0.170963	Gamma1
90.6	0.718369	0.139065	Gamma1
80.6	0.699021	0.0997352	Gamma1
71.6	0.690027	0.0662867	Gamma1
99.3	0.750946	0.186245	Gamma3
90.3	0.72675	0.148705	Gamma3
80.3	0.70065	0.107686	Gamma3
71.3	0.687772	0.0783644	Gamma3
99.6	0.724584	0.143773	Gamma3
90.6	0.71335	0.114266	Gamma3
80.6	0.70077	0.0761824	Gamma3
71.6	0.694551	0.0481901	Gamma3
99.3	0.747258	0.174077	Gamma10
90.3	0.724029	0.138665	Gamma10
80.3	0.703637	0.0956784	Gamma10
71.3	0.690535	0.0682574	Gamma10
99.6	0.723316	0.128047	Gamma10
90.6	0.710021	0.102305	Gamma10
80.6	0.701708	0.0675255	Gamma10
71.6	0.695216	0.0407903	Gamma10
99.3	0.743338	0.170804	Gamma40
90.3	0.724852	0.13531	Gamma40
80.3	0.703591	0.0937355	Gamma40
71.3	0.692199	0.0631337	Gamma40
99.6	0.720926	0.122998	Gamma40
90.6	0.711065	0.0958359	Gamma40
80.6	0.700953	0.0629119	Gamma40
71.6	0.696989	0.0374597	Gamma40
