# Supplementary material for: Comparison of confidence interval methods for an intra-class correlation coefficient (ICC)
Source: BMC Med Res Methodol. 2014 Nov 22;14:121. doi: 10.1186/1471-2288-14-121 (PMC4258044; doi:10.1186/1471-2288-14-121)
Supplement: Supplementary file 3 — Additional file 3:Supplement presents complete tables of the core simulations simulations from which the tables in the paper are a subset.(XLS 62 KB) [file 12874_2014_1133_MOESM3_ESM.xls]

## Sheet: Sheet1
design	method	center_mean	center_sd	width_mean	width_sd	coverage	n	labs	ICCW	type
1	GPQ	0.532203	0.136282	0.736909	0.183999	0.9451	48	3	0.99	mixture
1	MLSCI	0.531327	0.13517	0.740461	0.182401	0.9472	48	3	0.99	mixture
1	Unif	0.434595	0.0864115	0.806839	0.103062	0.9306	48	3	0.99	mixture
2	GPQ	0.589206	0.0783961	0.577461	0.0844543	0.9752	24	6	0.99	mixture
2	MLSCI	0.588603	0.0777455	0.580356	0.0826918	0.9752	24	6	0.99	mixture
2	Unif	0.575334	0.0840398	0.624768	0.0874144	0.9757	24	6	0.99	mixture
3	GPQ	0.527946	0.136346	0.733097	0.181245	0.9463	192	3	0.99	mixture
3	MLSCI	0.527219	0.13568	0.736004	0.180406	0.9466	192	3	0.99	mixture
3	Unif	0.429569	0.085798	0.799426	0.10143	0.9112	192	3	0.99	mixture
4	GPQ	0.583523	0.0765229	0.552979	0.078391	0.9757	96	6	0.99	mixture
4	MLSCI	0.582898	0.0759301	0.555422	0.076517	0.9753	96	6	0.99	mixture
4	Unif	0.563143	0.0812971	0.603037	0.0798025	0.9768	96	6	0.99	mixture
5	GPQ	0.518373	0.127234	0.682383	0.177021	0.9456	48	3	0.9	mixture
5	MLSCI	0.518347	0.126759	0.686913	0.175695	0.9468	48	3	0.9	mixture
5	Unif	0.423658	0.083391	0.775971	0.0911868	0.9182	48	3	0.9	mixture
6	GPQ	0.594697	0.0751539	0.525432	0.0790865	0.9829	24	6	0.9	mixture
6	MLSCI	0.595304	0.0746129	0.529103	0.0773934	0.9839	24	6	0.9	mixture
6	Unif	0.583787	0.0807658	0.575414	0.0814715	0.9839	24	6	0.9	mixture
7	GPQ	0.511606	0.127858	0.665291	0.182865	0.9449	192	3	0.9	mixture
7	MLSCI	0.510897	0.12749	0.668454	0.181761	0.946	192	3	0.9	mixture
7	Unif	0.416831	0.0805718	0.762999	0.0905184	0.9054	192	3	0.9	mixture
8	GPQ	0.587072	0.0696303	0.475669	0.0776576	0.9759	96	6	0.9	mixture
8	MLSCI	0.586564	0.0690174	0.47849	0.0755933	0.9759	96	6	0.9	mixture
8	Unif	0.571231	0.0728122	0.527463	0.0797701	0.9787	96	6	0.9	mixture
9	GPQ	0.510694	0.106133	0.617412	0.152535	0.9792	48	3	0.8	mixture
9	MLSCI	0.511551	0.106349	0.623617	0.152072	0.9787	48	3	0.8	mixture
9	Unif	0.409083	0.0708212	0.750728	0.072899	0.8938	48	3	0.8	mixture
10	GPQ	0.611072	0.0744395	0.451692	0.0808124	0.9899	24	6	0.8	mixture
10	MLSCI	0.613007	0.0743352	0.455918	0.0801332	0.99	24	6	0.8	mixture
10	Unif	0.604316	0.0803016	0.501576	0.0858621	0.9897	24	6	0.8	mixture
11	GPQ	0.504429	0.115476	0.569923	0.18003	0.9506	192	3	0.8	mixture
11	MLSCI	0.50337	0.11555	0.573909	0.178075	0.9537	192	3	0.8	mixture
11	Unif	0.404753	0.0797087	0.715862	0.0947806	0.8976	192	3	0.8	mixture
12	GPQ	0.608545	0.0597266	0.358777	0.0724462	0.9854	96	6	0.8	mixture
12	MLSCI	0.608435	0.0594342	0.36215	0.0704493	0.9854	96	6	0.8	mixture
12	Unif	0.596444	0.0625474	0.409342	0.0773083	0.9878	96	6	0.8	mixture
13	GPQ	0.582011	0.0868509	0.429039	0.129512	0.9793	48	3	0.71	mixture
13	MLSCI	0.585277	0.0865461	0.435977	0.132191	0.9844	48	3	0.71	mixture
13	Unif	0.440821	0.0767765	0.706063	0.0825237	0.9312	48	3	0.71	mixture
14	GPQ	0.64384	0.0626556	0.362723	0.0667566	0.9912	24	6	0.71	mixture
14	MLSCI	0.648802	0.0625735	0.363506	0.0684909	0.9918	24	6	0.71	mixture
14	Unif	0.644399	0.0672132	0.400324	0.0793708	0.9918	24	6	0.71	mixture
15	GPQ	0.600108	0.0728706	0.303455	0.123453	0.9784	192	3	0.71	mixture
15	MLSCI	0.600806	0.0722027	0.309836	0.12271	0.9839	192	3	0.71	mixture
15	Unif	0.449206	0.0820313	0.622616	0.13109	0.9528	192	3	0.71	mixture
16	GPQ	0.674104	0.0367374	0.181363	0.0365677	0.9897	96	6	0.71	mixture
16	MLSCI	0.676395	0.0368118	0.183501	0.0375552	0.9909	96	6	0.71	mixture
16	Unif	0.671571	0.0389598	0.205729	0.0480523	0.9943	96	6	0.71	mixture
1	GPQ	0.559693	0.155806	0.685838	0.19557	0.8691	48	3	0.99	gamma1
1	MLSCI	0.558453	0.154378	0.689867	0.193567	0.8734	48	3	0.99	gamma1
1	Unif	0.446092	0.108592	0.814262	0.160178	0.8398	48	3	0.99	gamma1
2	GPQ	0.624484	0.166254	0.484567	0.145223	0.7871	24	6	0.99	gamma1
2	MLSCI	0.624209	0.165885	0.487045	0.144986	0.7874	24	6	0.99	gamma1
2	Unif	0.607274	0.179596	0.519862	0.151631	0.7719	24	6	0.99	gamma1
3	GPQ	0.563436	0.15522	0.682785	0.198499	0.8708	192	3	0.99	gamma1
3	MLSCI	0.562317	0.154147	0.686093	0.196986	0.8735	192	3	0.99	gamma1
3	Unif	0.448404	0.10761	0.814797	0.156437	0.8481	192	3	0.99	gamma1
4	GPQ	0.635449	0.156998	0.46234	0.136923	0.7907	96	6	0.99	gamma1
4	MLSCI	0.634768	0.156591	0.46493	0.136217	0.7951	96	6	0.99	gamma1
4	Unif	0.614029	0.167716	0.504589	0.140603	0.7905	96	6	0.99	gamma1
5	GPQ	0.544106	0.145777	0.620753	0.181678	0.8665	48	3	0.9	gamma1
5	MLSCI	0.544105	0.14516	0.625735	0.180251	0.8709	48	3	0.9	gamma1
5	Unif	0.430822	0.102713	0.769714	0.135571	0.8354	48	3	0.9	gamma1
6	GPQ	0.618381	0.152446	0.434792	0.1296	0.7919	24	6	0.9	gamma1
6	MLSCI	0.619791	0.152234	0.438284	0.130346	0.796	24	6	0.9	gamma1
6	Unif	0.606733	0.164746	0.47437	0.136812	0.7905	24	6	0.9	gamma1
7	GPQ	0.547143	0.144135	0.603051	0.191784	0.8732	192	3	0.9	gamma1
7	MLSCI	0.54609	0.143416	0.606787	0.19002	0.8734	192	3	0.9	gamma1
7	Unif	0.43163	0.0989458	0.764952	0.133787	0.8464	192	3	0.9	gamma1
8	GPQ	0.628292	0.138262	0.391871	0.130583	0.7973	96	6	0.9	gamma1
8	MLSCI	0.62807	0.138086	0.394429	0.129939	0.8038	96	6	0.9	gamma1
8	Unif	0.612219	0.146769	0.435886	0.135065	0.8105	96	6	0.9	gamma1
9	GPQ	0.54085	0.136461	0.535638	0.169544	0.8546	48	3	0.8	gamma1
9	MLSCI	0.542392	0.136363	0.542283	0.169765	0.8614	48	3	0.8	gamma1
9	Unif	0.42097	0.0995998	0.722607	0.113178	0.7901	48	3	0.8	gamma1
10	GPQ	0.616948	0.137649	0.375824	0.104257	0.7822	24	6	0.8	gamma1
10	MLSCI	0.621005	0.137504	0.377779	0.106573	0.7898	24	6	0.8	gamma1
10	Unif	0.61203	0.148147	0.411345	0.115626	0.7909	24	6	0.8	gamma1
11	GPQ	0.541033	0.13089	0.496101	0.185991	0.8699	192	3	0.8	gamma1
11	MLSCI	0.540432	0.130682	0.500518	0.183563	0.8734	192	3	0.8	gamma1
11	Unif	0.419027	0.0935243	0.701879	0.118697	0.8194	192	3	0.8	gamma1
12	GPQ	0.632451	0.114564	0.297352	0.11358	0.7857	96	6	0.8	gamma1
12	MLSCI	0.633082	0.114748	0.300235	0.112955	0.7903	96	6	0.8	gamma1
12	Unif	0.622391	0.120732	0.3381	0.122631	0.8157	96	6	0.8	gamma1
13	GPQ	0.603157	0.114392	0.359428	0.117492	0.8208	48	3	0.71	gamma1
13	MLSCI	0.608352	0.113539	0.361821	0.121961	0.8345	48	3	0.71	gamma1
13	Unif	0.465084	0.102099	0.65115	0.100024	0.8326	48	3	0.71	gamma1
14	GPQ	0.644747	0.122194	0.298915	0.0644705	0.759	24	6	0.71	gamma1
14	MLSCI	0.651506	0.121191	0.294521	0.0648828	0.761	24	6	0.71	gamma1
14	Unif	0.65077	0.12679	0.309843	0.0704352	0.7624	24	6	0.71	gamma1
15	GPQ	0.622299	0.0908044	0.252282	0.133072	0.8129	192	3	0.71	gamma1
15	MLSCI	0.623443	0.0905186	0.256701	0.133753	0.8302	192	3	0.71	gamma1
15	Unif	0.485801	0.104113	0.548024	0.159871	0.8642	192	3	0.71	gamma1
16	GPQ	0.676369	0.0686324	0.157839	0.0337297	0.7408	96	6	0.71	gamma1
16	MLSCI	0.679047	0.0683234	0.157915	0.0347435	0.7468	96	6	0.71	gamma1
16	Unif	0.676095	0.0700679	0.169852	0.0435627	0.7671	96	6	0.71	gamma1
1	GPQ	0.534828	0.127965	0.734049	0.157179	0.921	48	3	0.99	gamma3
1	MLSCI	0.533632	0.126533	0.738074	0.15517	0.9233	48	3	0.99	gamma3
1	Unif	0.434574	0.0888111	0.823801	0.135948	0.8538	48	3	0.99	gamma3
2	GPQ	0.608434	0.133064	0.524983	0.116607	0.89	24	6	0.99	gamma3
2	MLSCI	0.607971	0.132371	0.527961	0.115314	0.8934	24	6	0.99	gamma3
2	Unif	0.591521	0.144479	0.565583	0.119652	0.8734	24	6	0.99	gamma3
3	GPQ	0.53792	0.12968	0.72791	0.161314	0.9167	192	3	0.99	gamma3
3	MLSCI	0.536767	0.128334	0.731392	0.159075	0.9203	192	3	0.99	gamma3
3	Unif	0.43532	0.0879901	0.823939	0.133545	0.8583	192	3	0.99	gamma3
4	GPQ	0.611197	0.127302	0.502784	0.10692	0.8959	96	6	0.99	gamma3
4	MLSCI	0.610523	0.1267	0.505389	0.105332	0.8991	96	6	0.99	gamma3
4	Unif	0.589529	0.136267	0.548696	0.107225	0.8833	96	6	0.99	gamma3
5	GPQ	0.522551	0.123206	0.664923	0.152924	0.9179	48	3	0.9	gamma3
5	MLSCI	0.522258	0.122287	0.670204	0.150802	0.9206	48	3	0.9	gamma3
5	Unif	0.419413	0.0827955	0.783459	0.11278	0.8448	48	3	0.9	gamma3
6	GPQ	0.60659	0.124123	0.468918	0.109106	0.8903	24	6	0.9	gamma3
6	MLSCI	0.607569	0.123888	0.472893	0.108757	0.894	24	6	0.9	gamma3
6	Unif	0.594684	0.134947	0.513071	0.113186	0.8802	24	6	0.9	gamma3
7	GPQ	0.519124	0.11895	0.65437	0.155558	0.9208	192	3	0.9	gamma3
7	MLSCI	0.517839	0.117906	0.658258	0.153139	0.9223	192	3	0.9	gamma3
7	Unif	0.416777	0.0776803	0.77913	0.108234	0.8553	192	3	0.9	gamma3
8	GPQ	0.609443	0.11412	0.426847	0.107845	0.8954	96	6	0.9	gamma3
8	MLSCI	0.609073	0.113698	0.42948	0.106668	0.8987	96	6	0.9	gamma3
8	Unif	0.593031	0.12087	0.474088	0.109357	0.8965	96	6	0.9	gamma3
9	GPQ	0.523651	0.117243	0.575458	0.150293	0.9176	48	3	0.8	gamma3
9	MLSCI	0.524577	0.116874	0.582963	0.148964	0.9216	48	3	0.8	gamma3
9	Unif	0.409635	0.0800847	0.741689	0.0921955	0.8209	48	3	0.8	gamma3
10	GPQ	0.622308	0.109903	0.391822	0.0938686	0.8913	24	6	0.8	gamma3
10	MLSCI	0.625896	0.10998	0.394615	0.0957704	0.8964	24	6	0.8	gamma3
10	Unif	0.617654	0.11848	0.433274	0.104374	0.8958	24	6	0.8	gamma3
11	GPQ	0.518716	0.112605	0.54075	0.161977	0.9153	192	3	0.8	gamma3
11	MLSCI	0.517831	0.112262	0.545195	0.159108	0.918	192	3	0.8	gamma3
11	Unif	0.404761	0.0751403	0.723208	0.0939766	0.8403	192	3	0.8	gamma3
12	GPQ	0.624425	0.0940568	0.317576	0.0989846	0.8894	96	6	0.8	gamma3
12	MLSCI	0.624806	0.0940674	0.320681	0.0979525	0.8931	96	6	0.8	gamma3
12	Unif	0.613612	0.0988374	0.362778	0.106033	0.9108	96	6	0.8	gamma3
13	GPQ	0.605109	0.0956495	0.369318	0.114599	0.9096	48	3	0.71	gamma3
13	MLSCI	0.609517	0.095309	0.373353	0.11923	0.9222	48	3	0.71	gamma3
13	Unif	0.463569	0.0883809	0.668829	0.0923686	0.8894	48	3	0.71	gamma3
14	GPQ	0.660256	0.0916055	0.296996	0.0528371	0.8825	24	6	0.71	gamma3
14	MLSCI	0.667122	0.0905743	0.292184	0.0529205	0.884	24	6	0.71	gamma3
14	Unif	0.66762	0.094746	0.308251	0.0591092	0.8855	24	6	0.71	gamma3
15	GPQ	0.617607	0.0795209	0.264779	0.125282	0.9067	192	3	0.71	gamma3
15	MLSCI	0.618559	0.0791857	0.270187	0.125323	0.919	192	3	0.71	gamma3
15	Unif	0.472298	0.0930318	0.578235	0.14691	0.9166	192	3	0.71	gamma3
16	GPQ	0.681334	0.0507551	0.156645	0.0270086	0.8716	96	6	0.71	gamma3
16	MLSCI	0.684132	0.0505212	0.156811	0.0278934	0.8731	96	6	0.71	gamma3
16	Unif	0.681084	0.0521215	0.169321	0.0360991	0.8898	96	6	0.71	gamma3
1	GPQ	0.527602	0.118948	0.74716	0.143809	0.9434	48	3	0.99	gamma10
1	MLSCI	0.526524	0.117724	0.750934	0.142135	0.9442	48	3	0.99	gamma10
1	Unif	0.431107	0.0819214	0.824552	0.125679	0.8563	48	3	0.99	gamma10
2	GPQ	0.603324	0.117737	0.540045	0.102031	0.9325	24	6	0.99	gamma10
2	MLSCI	0.602961	0.117124	0.542648	0.100525	0.9335	24	6	0.99	gamma10
2	Unif	0.587147	0.128401	0.582104	0.103802	0.9127	24	6	0.99	gamma10
3	GPQ	0.529231	0.120403	0.742468	0.147999	0.9398	192	3	0.99	gamma10
3	MLSCI	0.528191	0.119339	0.745673	0.146317	0.9417	192	3	0.99	gamma10
3	Unif	0.431155	0.0813875	0.823434	0.123394	0.8561	192	3	0.99	gamma10
4	GPQ	0.604591	0.112803	0.517084	0.0947433	0.9338	96	6	0.99	gamma10
4	MLSCI	0.603983	0.11236	0.519576	0.0933923	0.9358	96	6	0.99	gamma10
4	Unif	0.583322	0.121092	0.564362	0.0943949	0.9169	96	6	0.99	gamma10
5	GPQ	0.514147	0.113474	0.68299	0.141293	0.9389	48	3	0.9	gamma10
5	MLSCI	0.51389	0.11262	0.688114	0.139222	0.9407	48	3	0.9	gamma10
5	Unif	0.416038	0.075198	0.787531	0.103186	0.8559	48	3	0.9	gamma10
6	GPQ	0.604165	0.11044	0.481711	0.100307	0.9309	24	6	0.9	gamma10
6	MLSCI	0.605083	0.109967	0.48583	0.0994579	0.9349	24	6	0.9	gamma10
6	Unif	0.592819	0.11959	0.528213	0.103172	0.9227	24	6	0.9	gamma10
7	GPQ	0.511025	0.11271	0.667225	0.146915	0.9356	192	3	0.9	gamma10
7	MLSCI	0.509761	0.111556	0.671149	0.144296	0.9401	192	3	0.9	gamma10
7	Unif	0.41285	0.0724787	0.779264	0.10078	0.853	192	3	0.9	gamma10
8	GPQ	0.602173	0.101359	0.44143	0.098887	0.9327	96	6	0.9	gamma10
8	MLSCI	0.602074	0.100936	0.443618	0.0975168	0.9355	96	6	0.9	gamma10
8	Unif	0.585936	0.107128	0.489928	0.0998694	0.927	96	6	0.9	gamma10
9	GPQ	0.519476	0.109968	0.589571	0.145666	0.9387	48	3	0.8	gamma10
9	MLSCI	0.520536	0.109755	0.596617	0.144442	0.941	48	3	0.8	gamma10
9	Unif	0.408247	0.0737595	0.747891	0.083255	0.8437	48	3	0.8	gamma10
10	GPQ	0.623682	0.0971456	0.398751	0.0879866	0.9359	24	6	0.8	gamma10
10	MLSCI	0.627008	0.0971162	0.40201	0.0891943	0.9393	24	6	0.8	gamma10
10	Unif	0.619189	0.104719	0.442604	0.0972039	0.9363	24	6	0.8	gamma10
11	GPQ	0.508848	0.106067	0.55865	0.153272	0.9388	192	3	0.8	gamma10
11	MLSCI	0.507765	0.10574	0.56325	0.150391	0.9405	192	3	0.8	gamma10
11	Unif	0.399546	0.0681289	0.727744	0.0841799	0.8439	192	3	0.8	gamma10
12	GPQ	0.620613	0.0834841	0.326062	0.0921903	0.9346	96	6	0.8	gamma10
12	MLSCI	0.620901	0.0834069	0.329299	0.0908107	0.9366	96	6	0.8	gamma10
12	Unif	0.609774	0.0875311	0.372817	0.0984232	0.9463	96	6	0.8	gamma10
13	GPQ	0.606185	0.0867612	0.372216	0.111384	0.947	48	3	0.71	gamma10
13	MLSCI	0.610522	0.0868004	0.376513	0.11606	0.9564	48	3	0.71	gamma10
13	Unif	0.462995	0.0826687	0.675747	0.0890352	0.9166	48	3	0.71	gamma10
14	GPQ	0.665041	0.07932	0.296638	0.0474191	0.9312	24	6	0.71	gamma10
14	MLSCI	0.672059	0.0783013	0.291675	0.0473114	0.9336	24	6	0.71	gamma10
14	Unif	0.672666	0.0821245	0.308233	0.0534492	0.9338	24	6	0.71	gamma10
15	GPQ	0.616329	0.0758139	0.268799	0.121974	0.942	192	3	0.71	gamma10
15	MLSCI	0.617077	0.0755651	0.274728	0.122307	0.9527	192	3	0.71	gamma10
15	Unif	0.467716	0.0891795	0.588412	0.141559	0.935	192	3	0.71	gamma10
16	GPQ	0.683583	0.0427662	0.156296	0.0232538	0.9318	96	6	0.71	gamma10
16	MLSCI	0.686532	0.0425278	0.156224	0.023919	0.9355	96	6	0.71	gamma10
16	Unif	0.683443	0.0439934	0.169076	0.0317545	0.9454	96	6	0.71	gamma10
1	GPQ	0.525782	0.116147	0.752054	0.141752	0.9484	48	3	0.99	gamma40
1	MLSCI	0.524761	0.114616	0.755885	0.139177	0.9497	48	3	0.99	gamma40
1	Unif	0.430544	0.0784427	0.826186	0.119988	0.8652	48	3	0.99	gamma40
2	GPQ	0.600786	0.112494	0.545665	0.099276	0.9404	24	6	0.99	gamma40
2	MLSCI	0.600297	0.111904	0.548612	0.0978044	0.9418	24	6	0.99	gamma40
2	Unif	0.584843	0.122611	0.588741	0.101056	0.9249	24	6	0.99	gamma40
3	GPQ	0.523113	0.116371	0.748747	0.140865	0.9452	192	3	0.99	gamma40
3	MLSCI	0.522141	0.1153	0.752055	0.139317	0.949	192	3	0.99	gamma40
3	Unif	0.427432	0.0783753	0.820404	0.11933	0.8551	192	3	0.99	gamma40
4	GPQ	0.602032	0.108698	0.521446	0.0924906	0.9467	96	6	0.99	gamma40
4	MLSCI	0.601179	0.108039	0.524393	0.0906554	0.9485	96	6	0.99	gamma40
4	Unif	0.580656	0.116282	0.569383	0.0918157	0.9326	96	6	0.99	gamma40
5	GPQ	0.512646	0.113169	0.685169	0.141611	0.9404	48	3	0.9	gamma40
5	MLSCI	0.51248	0.112187	0.690163	0.139251	0.9436	48	3	0.9	gamma40
5	Unif	0.415389	0.0743043	0.786487	0.100314	0.8524	48	3	0.9	gamma40
6	GPQ	0.603164	0.10478	0.486375	0.0972208	0.947	24	6	0.9	gamma40
6	MLSCI	0.604144	0.104435	0.490253	0.0963336	0.9503	24	6	0.9	gamma40
6	Unif	0.591705	0.113817	0.533331	0.0999261	0.9362	24	6	0.9	gamma40
7	GPQ	0.509314	0.110671	0.671485	0.145303	0.9459	192	3	0.9	gamma40
7	MLSCI	0.508235	0.109865	0.675067	0.143371	0.9488	192	3	0.9	gamma40
7	Unif	0.412315	0.0703255	0.779934	0.0961742	0.8556	192	3	0.9	gamma40
8	GPQ	0.60226	0.0992032	0.442876	0.0983539	0.9386	96	6	0.9	gamma40
8	MLSCI	0.601919	0.0987609	0.445586	0.0968779	0.9406	96	6	0.9	gamma40
8	Unif	0.585964	0.104689	0.49215	0.0991761	0.933	96	6	0.9	gamma40
9	GPQ	0.51694	0.106862	0.595547	0.141391	0.9498	48	3	0.8	gamma40
9	MLSCI	0.517694	0.106384	0.603129	0.13945	0.9543	48	3	0.8	gamma40
9	Unif	0.406512	0.0699707	0.750853	0.0786321	0.8485	48	3	0.8	gamma40
10	GPQ	0.622118	0.0925437	0.402934	0.0852685	0.9487	24	6	0.8	gamma40
10	MLSCI	0.625296	0.0924214	0.406322	0.0862493	0.9532	24	6	0.8	gamma40
10	Unif	0.617583	0.0996794	0.447717	0.0941183	0.9501	24	6	0.8	gamma40
11	GPQ	0.505459	0.103874	0.565097	0.150787	0.9427	192	3	0.8	gamma40
11	MLSCI	0.504488	0.10337	0.569372	0.147722	0.9445	192	3	0.8	gamma40
11	Unif	0.398202	0.0665526	0.729087	0.0819361	0.8463	192	3	0.8	gamma40
12	GPQ	0.619271	0.0816631	0.329557	0.0917799	0.9404	96	6	0.8	gamma40
12	MLSCI	0.619523	0.0815562	0.332814	0.090284	0.9458	96	6	0.8	gamma40
12	Unif	0.608341	0.0856434	0.376652	0.0978734	0.9558	96	6	0.8	gamma40
13	GPQ	0.605191	0.0856022	0.374494	0.111751	0.9547	48	3	0.71	gamma40
13	MLSCI	0.609557	0.0854138	0.378811	0.11616	0.9641	48	3	0.71	gamma40
13	Unif	0.461849	0.0816439	0.67756	0.0881932	0.922	48	3	0.71	gamma40
14	GPQ	0.667954	0.0737345	0.29563	0.0446015	0.9515	24	6	0.71	gamma40
14	MLSCI	0.674946	0.0727464	0.290513	0.0444318	0.9511	24	6	0.71	gamma40
14	Unif	0.675769	0.0764939	0.306987	0.0507269	0.9505	24	6	0.71	gamma40
15	GPQ	0.611914	0.0742551	0.277033	0.121257	0.9534	192	3	0.71	gamma40
15	MLSCI	0.612967	0.0735669	0.282595	0.120642	0.9633	192	3	0.71	gamma40
15	Unif	0.46197	0.0860292	0.598368	0.137084	0.9404	192	3	0.71	gamma40
16	GPQ	0.683414	0.0396296	0.156357	0.0220847	0.9481	96	6	0.71	gamma40
16	MLSCI	0.686359	0.0393384	0.156464	0.0226689	0.9519	96	6	0.71	gamma40
16	Unif	0.683197	0.0407548	0.16952	0.0304671	0.9578	96	6	0.71	gamma40
