# Supplementary material for: Comparison of confidence interval methods for an intra-class correlation coefficient (ICC)
Source: BMC Med Res Methodol. 2014 Nov 22;14:121. doi: 10.1186/1471-2288-14-121 (PMC4258044; doi:10.1186/1471-2288-14-121)
Supplement: Supplementary file 4 — Additional file 4:Supplement is a table of results for designs with 8, 10, 12, 14 and 16 factor levels for laboratories.(XLS 31 KB) [file 12874_2014_1133_MOESM4_ESM.xls]

## Sheet: Sheet1
design	method	center_mean	center_sd	width_mean	width_sd	coverage	Coverage > 0.945	Abs bias in coverage	Mean bias in coverage – Bayes
99.8	GPQ	0.622722	0.102924	0.480984	0.0825505	0.951	1	0.001	0.007495
99.8	MLSCI	0.622349	0.102409	0.483586	0.0812646	0.9538	1	0.0038
99.8	Unif	0.621553	0.111592	0.503973	0.0868672	0.9416	0	0.0084
90.8	GPQ	0.629711	0.0963815	0.423561	0.0813412	0.9477	1	0.0023
90.8	MLSCI	0.630697	0.0961551	0.426613	0.0808845	0.9505	1	0.0005
90.8	Unif	0.631764	0.103257	0.447907	0.0858407	0.9432	0	0.0068
80.8	GPQ	0.644303	0.0844263	0.351978	0.0671181	0.9493	1	0.0007
80.8	MLSCI	0.647748	0.0843765	0.353521	0.0678281	0.9515	1	0.0015
80.8	Unif	0.649237	0.0891304	0.373754	0.073171	0.9522	1	0.0022
71.8	GPQ	0.676378	0.0683097	0.275446	0.037501	0.9503	1	0.0003
71.8	MLSCI	0.68173	0.0675564	0.271667	0.0368347	0.9487	1	0.0013
71.8	Unif	0.685907	0.0701912	0.278264	0.0399841	0.9443	0	0.0057
99.1	GPQ	0.636068	0.0975465	0.438508	0.071933	0.9513	1	0.0013
99.1	MLSCI	0.635771	0.0972138	0.440713	0.0708643	0.9531	1	0.0031
99.1	Unif	0.641062	0.105092	0.451676	0.0764557	0.9388	0	0.0112
90.1	GPQ	0.64151	0.0907073	0.387891	0.0695405	0.946	1	0.004
90.1	MLSCI	0.64243	0.0905243	0.390643	0.0690841	0.9483	1	0.0017
90.1	Unif	0.647655	0.0963707	0.4029	0.073443	0.9411	0	0.0089
80.1	GPQ	0.657521	0.0781199	0.323274	0.0552683	0.9506	1	0.0006
80.1	MLSCI	0.660682	0.0780088	0.324318	0.0560449	0.9522	1	0.0022
80.1	Unif	0.66519	0.0816528	0.33609	0.0595639	0.9513	1	0.0013
71.1	GPQ	0.679687	0.0677456	0.265512	0.0349856	0.949	1	0.001
71.1	MLSCI	0.68376	0.0671426	0.263052	0.0344608	0.9498	1	0.0002
71.1	Unif	0.689587	0.0696435	0.266137	0.0368371	0.9408	0	0.0092
99.12	GPQ	0.645802	0.0931503	0.408478	0.0653682	0.9479	1	0.0021
99.12	MLSCI	0.645505	0.0927116	0.410652	0.0640674	0.9496	1	0.0004
99.12	Unif	0.65324	0.0994748	0.417191	0.0691635	0.9374	0	0.0126
90.12	GPQ	0.650894	0.0858458	0.363016	0.0617487	0.9477	1	0.0023
90.12	MLSCI	0.651881	0.0856539	0.365166	0.0611968	0.9501	1	0.0001
90.12	Unif	0.659395	0.0904717	0.372844	0.0649779	0.944	0	0.006
80.12	GPQ	0.664526	0.0736558	0.305846	0.048701	0.9552	1	0.0052
80.12	MLSCI	0.667627	0.0734385	0.306411	0.049049	0.9569	1	0.0069
80.12	Unif	0.672999	0.0763813	0.314388	0.0521667	0.9533	1	0.0033
71.12	GPQ	0.684082	0.0653527	0.258954	0.0331894	0.9509	1	0.0009
71.12	MLSCI	0.687398	0.0648953	0.257039	0.0325138	0.9498	1	0.0002
71.12	Unif	0.694103	0.0670224	0.258532	0.0345817	0.9422	0	0.0078
99.14	GPQ	0.654829	0.0902244	0.385022	0.0616648	0.9502	1	0.0002
99.14	MLSCI	0.654627	0.0899464	0.386848	0.0606824	0.9505	1	0.0005
99.14	Unif	0.663807	0.0957953	0.390398	0.0652793	0.9363	0	0.0137
90.14	GPQ	0.656446	0.0824031	0.345786	0.0564769	0.9483	1	0.0017
90.14	MLSCI	0.657568	0.0822651	0.347504	0.056054	0.9492	1	0.0008
90.14	Unif	0.665873	0.0864722	0.352382	0.0594335	0.9434	0	0.0066
80.14	GPQ	0.668305	0.0717426	0.294947	0.0439634	0.9538	1	0.0038
80.14	MLSCI	0.671309	0.0715558	0.295087	0.0440953	0.9556	1	0.0056
80.14	Unif	0.677322	0.0743696	0.300561	0.0466197	0.9517	1	0.0017
71.14	GPQ	0.684666	0.0650566	0.255369	0.032241	0.9481	1	0.0019
71.14	MLSCI	0.68743	0.0646913	0.254141	0.0317011	0.9481	1	0.0019
71.14	Unif	0.69495	0.0666384	0.254775	0.0336581	0.9387	0	0.0113
99.16	GPQ	0.658218	0.0867062	0.369368	0.0562814	0.9462	1	0.0038
99.16	MLSCI	0.658066	0.0863828	0.371162	0.0552345	0.9497	1	0.0003
99.16	Unif	0.668039	0.0916778	0.37288	0.0595161	0.9389	0	0.0111
90.16	GPQ	0.661231	0.0799854	0.332325	0.0521552	0.9461	1	0.0039
90.16	MLSCI	0.662329	0.0798264	0.333924	0.0517788	0.9488	1	0.0012
90.16	Unif	0.671185	0.0836723	0.337171	0.055097	0.9397	0	0.0103
80.16	GPQ	0.673559	0.0703161	0.285304	0.041569	0.9502	1	0.0002
80.16	MLSCI	0.676277	0.0700913	0.285393	0.0415906	0.9515	1	0.0015
80.16	Unif	0.682691	0.0726303	0.289357	0.0438043	0.9469	1	0.0031
71.16	GPQ	0.687697	0.062954	0.252098	0.0313699	0.953	1	0.003
71.16	MLSCI	0.689993	0.0625492	0.251031	0.0305915	0.9532	1	0.0032
71.16	Unif	0.697954	0.0642752	0.250949	0.032322	0.9413	0	0.0087
